# Supplementary material for: Custom selected reference genes outperform pre-defined reference genes in transcriptomic analysis
Source: BMC Genomics. 2020 Jan 10;21:35. doi: 10.1186/s12864-019-6426-2 (PMC6954607; doi:10.1186/s12864-019-6426-2)
Supplement: Supplementary file 2 — Additional file 2: Table S1. TAIR IDs of custom selected references for each transcriptome permutation. Table S2. DESeq2 results summary of analysis without reference genes or with different reference sets (Custom selected, from T Czechowski, M Stitt, T Altmann, MK Udvardi and W-R Scheible [26], from B Zhuo, S Emerson, JH Chang and Y Di [11] or Commonly used references). Table presents the number of genes found up- and down-regulated in Table S3 to S5. Summary of the results of several analyses for all the genes evaluated in this article: Column A: TAIR ID; Column B: ranking calculated with geNorm with the function “selectHKs” from the R package “NormqPCR”; Column C: average TPM value; Column D: coefficient of variation of the TPM values; Column E: the difference of expression of a gene between two samples calculated with NormFinder; Column F: the common standard deviation of the expression of a gene between two samples calculated with NormFinder; Column G: stability measure from NormFinder; Column H: log2-transformed fold change of each gene calculated with DESeq2 without using reference genes; Column I: adjusted p value of the gene deregulation calculated with DESeq2 without using reference genes; Column J: sources that identified the gene as a reference, when more than one source selected the gene as reference they are separated by a “;”. Table S3. Permutation Mlp37347 vs Control; Table S4. Permutation Mlp124499 vs Control; Table S5. Permutation Mlp124499 vs Mlp37347. Table S6. Metadata of samples used; replicate identification, number of sequenced reads, average length of the separation between two paired reads, number of reads after trimming and filtering and number of aligned reads for each of the 4 replicates of the three samples used in this study. [file 12864_2019_6426_MOESM2_ESM.xlsx]

## Sheet: Table 1 - Custom references
Additional file 2 Table 1 - Custom references
Mlp37347 vs Control				Mlp124499 vs Control				Mlp124499vs Mlp37347
Gene	Mean	Covariance		Gene	Mean	Covariance		Gene	Mean	Covariance
AT5G66720	48.318	0.0284524		AT3G53390	10.3019	0.0289458		AT4G01050	428.814	0.029074
AT3G09630	280.242	0.0312502		AT5G46630	55.5197	0.0327831		AT1G24267	15.9294	0.0311827
AT1G71220	13.7334	0.0353797		AT3G18270	16.2852	0.0328275		AT4G01850	254.816	0.0323048
AT5G20890	64.7159	0.0355239		AT4G25360	14.4138	0.0370288		AT5G55040	20.1308	0.0345036
AT1G74920	77.7719	0.0379255		AT1G05070	23.0412	0.0384502		AT2G26590	11.0252	0.0346971
AT1G67190	11.8955	0.0398245		AT5G20580	6.14649	0.042247		AT5G04430	73.4039	0.0354094
AT5G61840	18.9487	0.0414919		AT1G60780	47.8492	0.04393		AT1G65260	65.5541	0.0359901
AT1G08660	17.5213	0.0424956		AT1G35470	9.90172	0.0453342		AT5G39040	11.79	0.0399388
AT4G01395	39.405	0.0430048		AT5G57850	45.6224	0.0499204		AT1G13060	65.6824	0.0402529
AT2G27190	18.7693	0.043996		AT1G16890	53.59	0.0499306		AT2G19430	8.77492	0.0411846
AT5G53850	35.5462	0.0444203		AT1G34470	9.33074	0.0499901		AT1G80000	15.8036	0.0418519
AT1G75730	6.58862	0.044904		AT4G03010	4.838	0.0500003		AT5G43320	51.1311	0.043237
AT5G57350	96.1377	0.0449222		AT3G20320	23.4203	0.0501093		AT5G46630	53.9043	0.0439003
AT1G10430	18.8433	0.0456876		AT5G43920	11.3482	0.0505034		AT4G26100	18.394	0.0440463
AT3G57080	11.8017	0.0474883		AT4G32320	16.6966	0.0516568		AT5G11760	39.8924	0.0442607
AT2G35320	14.7226	0.0486111		AT1G23780	37.5876	0.0518389		AT5G57850	47.0574	0.0448892
AT4G01850	254.734	0.0494747		AT2G20890	406.203	0.0530589		AT1G54150	13.0323	0.0450462
AT3G16060	21.7316	0.0494766		AT5G51280	17.2766	0.0537569		AT3G07565	13.142	0.0457045
AT3G06580	31.5915	0.0498638		AT5G18390	9.00964	0.0541463		AT1G01910	27.3584	0.046525
AT4G23100	96.4772	0.0499185		AT1G23010	1.49891	0.0544482		AT3G55260	17.1595	0.0467053
AT4G26650	27.5129	0.0513613		AT3G54360	56.6293	0.0557327		AT2G33740	15.8857	0.0467167
AT3G56680	62.8731	0.0529893		AT5G63840	40.5894	0.0565963		AT2G23080	12.8567	0.0467733
AT1G10290	23.8731	0.0538059		AT4G01100	73.5023	0.0568637		AT5G13260	21.2855	0.0472202
AT1G20110	44.2666	0.0546781		AT4G01850	253.511	0.057011		AT5G18420	8.7325	0.0480027
AT3G48590	47.0766	0.054762		AT1G76030	91.1249	0.0579057		AT5G18800	53.896	0.0494139
AT5G50850	56.484	0.0548522		AT5G50000	53.8901	0.0585094		AT4G14600	8.39479	0.0495284
AT5G63400	105.369	0.0549983		AT1G67740	2765.54	0.0587104		AT2G35610	12.2923	0.0497841
AT5G23140	30.6701	0.055479		AT5G04900	17.764	0.0593107		AT2G18770	14.1753	0.0498783
AT5G02530	49.7898	0.0556805		AT1G07210	29.9253	0.0596243		AT5G32470	13.6159	0.0506346
AT3G57890	34.7455	0.0562487		AT1G19600	36.8631	0.0597901		AT5G63840	40.7153	0.050677
AT4G31480	58.4948	0.0568054		AT3G25530	78.5763	0.0600183		AT1G05500	18.0321	0.0513194
AT5G46630	54.9503	0.0576663		AT5G18800	54.3938	0.0603994		AT1G30460	6.72813	0.0529148
AT2G30000	9.18004	0.0577155		AT5G48680	16.1777	0.0608573		AT3G26370	16.5355	0.0534045
AT3G23700	130.001	0.0581592		AT3G57080	11.2588	0.0610065		AT2G35720	7.10335	0.0539602
AT5G57850	46.8822	0.0595873		AT2G14835	15.1292	0.0619487		AT2G26140	45.7051	0.0539865
AT1G27580	32.0573	0.0600773		AT1G64440	11.711	0.062706		AT3G61470	4494.75	0.0544996
AT5G18800	53.2567	0.0604368		AT1G48420	31.0598	0.0630646		AT4G17510	24.381	0.0551196
AT4G38630	62.4952	0.0607102		AT4G22670	68.271	0.0632542		AT3G04080	12.4907	0.0574544
AT5G01230	3.11169	0.0608165		AT2G24590	44.9385	0.0634266		AT4G34270	18.9324	0.0576712
AT3G11400	73.1195	0.0615909		AT2G29560	12.1123	0.0636174		AT2G39780	28.1908	0.0578386
AT5G39500	13.9298	0.0615962		AT3G53520	32.0534	0.0638873		AT5G10480	48.1678	0.0578993
AT3G19930	104.889	0.0622169		AT4G02740	10.4994	0.0639673		AT5G05520	16.4584	0.0582727
AT4G14040	184.562	0.0623424		AT3G09300	43.698	0.0642502		AT2G17640	8.4326	0.0587108
AT5G14430	54.9237	0.0629325		AT3G47700	6.6211	0.0645167		AT1G10430	19.1718	0.0589481
AT4G38500	16.3745	0.0630257		AT4G31580	37.0194	0.0647281		AT5G61840	19.0089	0.0593746
AT3G56750	21.9078	0.0636186		AT4G37510	78.75	0.0651904		AT2G34520	50.1095	0.0594829
AT1G10590	97.3997	0.0636565		AT2G30000	9.31706	0.0652854		AT2G26190	36.483	0.0600223
AT2G19470	15.0264	0.0638498		AT3G51670	53.444	0.0660288		AT5G43920	10.6977	0.060056
AT4G30580	43.8324	0.0646009		AT3G19950	18.8436	0.0660369		AT5G35730	14.7428	0.0603708
AT5G55910	65.2864	0.064713		AT4G34640	40.2743	0.0672586		AT1G48380	6.82324	0.0604277
AT4G30510	8.82985	0.0648653		AT5G48150	64.1279	0.0673641		AT3G53520	32.0043	0.0605181
AT4G24840	13.4048	0.065061		AT2G01330	5.83211	0.0677182		AT4G03415	31.4239	0.0606494
AT3G15570	18.8031	0.0651478		AT3G16060	21.8041	0.0681053		AT3G04090	56.9517	0.0606703
AT1G51560	16.3545	0.0651668		AT4G34540	5.84282	0.0683208		AT3G02600	21.3568	0.0608484
AT3G13990	17.1421	0.0652174		AT4G38460	77.8662	0.0684615		AT4G34215	36.2003	0.0608911
AT1G30450	9.97208	0.0659304		AT2G01110	76.4888	0.0688469		AT4G27960	117.283	0.0609121
AT3G01920	20.759	0.0660333		AT3G28460	15.5434	0.0688708		AT1G61770	25.9776	0.0611254
AT1G75630	59.3225	0.0661149		AT5G61840	18.719	0.0689244		AT3G11330	15.8324	0.0611286
AT5G42080	74.1047	0.0664467		AT5G50170	3.5558	0.0692306		AT1G71900	11.9579	0.0611774
AT5G66500	1.60988	0.0667542		AT5G46420	56.682	0.0692732		AT1G30470	13.6748	0.0615293
AT1G48450	106.65	0.0668334		AT3G09780	4.44228	0.0694493		AT5G63520	6.40341	0.0617203
AT2G20725	31.8097	0.0673316		AT4G15010	13.4184	0.0696285		AT4G38500	15.5919	0.0618059
AT5G06130	53.424	0.0674527		AT3G53500	60.4827	0.0696917		AT2G42700	8.50815	0.0618421
AT5G57370	18.0986	0.0677026		AT1G27540	36.2724	0.0702065		AT2G47330	20.142	0.0618765
AT1G19910	158.998	0.0677623		AT4G32030	27.4679	0.0703639		AT2G20010	9.96428	0.0620658
AT3G04090	54.4913	0.0678446		AT4G36440	13.5488	0.0706534		AT5G17890	13.4133	0.0623598
AT3G12210	14.1125	0.0678953		AT3G24315	12.7074	0.0709585		AT1G20770	20.2437	0.0624392
AT2G14530	10.409	0.0679103		AT5G05000	20.6982	0.0710014		AT1G27180	3.60543	0.0625352
AT2G47410	10.493	0.0679157		AT1G10430	18.7803	0.0713524		AT1G70770	37.9154	0.0627109
AT4G32260	1714.93	0.0680883		AT5G58490	38.6857	0.0713941		AT3G19870	14.1687	0.0630305
AT1G01910	26.7823	0.0687717		AT5G18280	18.7682	0.0714084		AT3G16270	22.5903	0.063078
AT4G00180	30.1311	0.0693192		AT2G39760	20.4	0.0715213		AT4G31180	45.2451	0.06308
AT4G14070	19.9218	0.0694838		AT2G01470	33.9102	0.0716525		AT4G36440	12.9776	0.0635841
AT5G03415	10.7345	0.0697496		AT5G61640	14.8368	0.0717413		AT5G22120	13.865	0.0636405
AT3G19540	28.587	0.0700664		AT5G35730	15.0151	0.07175		AT1G05230	4.40226	0.0636656
AT2G46910	44.9245	0.0703794		AT1G12990	19.451	0.0718425		AT5G53060	4.46937	0.0637611
AT5G63840	41.4095	0.0704554		AT4G13150	16.3193	0.0718942		AT4G39690	14.5672	0.0639348
AT3G11830	53.2465	0.0704797		AT5G35590	50.3234	0.0719663		AT5G42810	10.3548	0.0640856
AT5G52120	2.8019	0.0708355		AT2G19470	15.1861	0.0719756		AT5G37850	17.9692	0.0642466
AT2G32730	43.3497	0.0708625		AT5G57460	43.7696	0.072002		AT3G62120	71.3253	0.0645108
AT1G24490	18.8382	0.0710766		AT1G65260	68.4709	0.0720057		AT3G03305	7.66504	0.0645508
AT1G32060	1155.31	0.0712325		AT1G27580	31.3923	0.0724384		AT5G20950	50.1286	0.0645579
AT4G37210	19.1117	0.07169		AT4G31180	46.5419	0.0724867		AT1G24040	8.95843	0.0647165
AT3G51790	16.3263	0.0717274		AT3G04080	12.9564	0.0725732		AT5G09680	26.1708	0.0648197
AT3G58790	6.42426	0.071898		AT1G75450	19.04	0.0727663		AT4G33945	13.8509	0.0651347
AT5G17980	3.01271	0.0719591		AT1G80600	91.2473	0.0730084		AT4G12010	5.38678	0.0652022
AT4G32650	6.22044	0.0720641		AT4G38500	15.9083	0.0730117		AT2G46910	44.7259	0.0653631
AT3G53520	32.2304	0.0721843		AT2G25910	29.5284	0.0732361		AT3G19260	8.50499	0.0654884
AT3G05290	17.7923	0.0722118		AT4G33500	22.4774	0.0736038		AT4G28060	32.7397	0.0657243
AT4G00630	14.1917	0.0723201		AT5G56780	8.17808	0.0737212		AT1G64280	28.3565	0.0662633
AT1G73680	15.168	0.0725537		AT3G12200	18.5378	0.0737854		AT1G26160	17.7235	0.0664308
AT2G29700	61.0433	0.0725562		AT1G19170	11.9944	0.0738571
AT5G57460	43.9078	0.0727715		AT1G52980	61.57	0.0742895
				AT4G30580	41.1192	0.0744566

## Sheet: Table 2 - DeSeq2 summary
Additional file 2 Table 2 DeSeq2 summary
Up-regulated genes commonly detected by DESeq2 when using one of the following sets of reference genes							Down-regulated genes commonly detected by DESeq2 when using one of the following sets of reference genes
Mlp37347 vs Control	No reference	Custom script	Czechowski et al. 2005	Zhuo et al. 2016	Common		Mlp37347 vs Control	No reference	Custom script	Czechowski et al. 2005	Zhuo et al. 2016	Common
No reference	124	-	-	-	-		No reference	362	-	-	-	-
Custom script	75	76	-	-	-		Custom script	362	607	-	-	-
Czechowski et al. 2005	96	76	98	-	-		Czechowski et al. 2005	362	453	458	-	-
Zhuo et al. 2016	116	76	98	119	-		Zhuo et al. 2016	361	384	384	384	-
Common	71	70	71	72	74		Common	362	579	454	384	630
Mlp124499 vs Control	No reference	Custom script	Czechowski et al. 2005	Zhuo et al. 2016	Common		Mlp124499 vs Control	No reference	Custom script	Czechowski et al. 2005	Zhuo et al. 2016	Common
No reference	140	-	-	-	-		No reference	181	-	-	-	-
Custom script	117	117	-	-	-		Custom script	181	226	-	-	-
Czechowski et al. 2005	116	116	117	-	-		Czechowski et al. 2005	181	222	224	-	-
Zhuo et al. 2016	131	117	116	131	-		Zhuo et al. 2016	179	181	181	181	-
Common	87	87	87	87	88		Common	181	225	223	181	379
Mlp124499 vs Mlp37347	No reference	Custom script	Czechowski et al. 2005	Zhuo et al. 2016	Common		Mlp124499 vs Mlp37347	No reference	Custom script	Czechowski et al. 2005	Zhuo et al. 2016	Common
No reference	43	-	-	-	-		No reference	99	-	-	-	-
Custom script	36	37	-	-	-		Custom script	98	129	-	-	-
Czechowski et al. 2005	35	35	36	-	-		Czechowski et al. 2005	98	111	119	-	-
Zhuo et al. 2016	41	37	36	43	-		Zhuo et al. 2016	94	98	101	101	-
Common	38	36	36	40	40		Common	97	101	104	101	105

## Sheet: Table 3 - Mlp37347 vs Control
Additional file 2 Table 3 - Mlp37347 vs Control
Genes	Ranking_geNorm	Mean	Covariance	GroupDif_NormFinder	GroupSD_NormFinder	Stability_NormFinder	log2 Fold change (DeSeq2)	padj (DeSeq2)	From
AT1G07920	1	555.426	0.21351	0.217	0.373	0.236	0.298772	0.409075	Czechowski et al. 2005
AT1G01910	1	26.7823	0.0687717	0.186	0.102	0.15	0.344867	0.164809	Custom script
AT1G07930	3	346.719	0.249298	0.318	0.479	0.304	0.357747	0.446803	Czechowski et al. 2005
AT1G07940	4	506.997	0.249919	0.35	0.473	0.304	0.35958	0.547662	Czechowski et al. 2005
AT1G07980	5	13.7443	0.458952	0.397	0.48	0.323	-0.247984	0.641991	Zhuo et al. 2016
AT1G08660	6	17.5213	0.0424956	0.236	0.032	0.139	0.437333	0.0121534	Custom script
AT1G08750	7	6.78773	0.209657	0.015	0.329	0.183	0.0864541	0.87092	Zhuo et al. 2016
AT1G09020	8	17.9198	0.0734415	0.009	0.075	0.056	0.1893	0.444621	Zhuo et al. 2016
AT1G10290	9	23.8731	0.0538059	0.08	0.069	0.083	0.313988	0.172944	Custom script
AT1G10430	10	18.8433	0.0456876	0.186	0.072	0.137	0.403272	0.103465	Custom script
AT1G10590	11	97.3997	0.0636565	0.077	0.092	0.095	0.275159	0.296078	Custom script
AT1G11630	12	10.017	0.314542	0.028	0.45	0.257	0.236436	0.608223	Zhuo et al. 2016
AT1G12470	13	13.4151	0.243052	0.236	0.237	0.198	-0.0598211	0.884592	Zhuo et al. 2016
AT1G13320	14	25.4077	0.135062	0.208	0.199	0.2	0.388785	0.270941	Czechowski et al. 2005; Zhuo et al. 2016
AT1G15490	15	6.81831	0.164613	0.065	0.25	0.173	0.0471859	0.920407	Zhuo et al. 2016
AT1G17720	16	22.1627	0.212995	0.278	0.185	0.206	-0.0608836	0.840165	Zhuo et al. 2016
AT1G17760	17	5.39346	0.124564	0.087	0.138	0.126	0.0669159	0.879581	Zhuo et al. 2016
AT1G19430	18	17.5853	0.421743	0.466	0.377	0.306	-0.293959	0.46624	Zhuo et al. 2016
AT1G19480	19	6.82728	0.100561	0.38	0.062	0.22	0.581973	0.0140106	Zhuo et al. 2016
AT1G19910	20	158.998	0.0677623	0.157	0.115	0.146	0.306276	0.141731	Custom script
AT1G20110	21	44.2666	0.0546781	0.179	0.084	0.141	0.336479	0.101771	Custom script
AT1G22200	22	17.8611	0.14516	0.247	0.051	0.156	-0.060312	0.823774	Zhuo et al. 2016
AT1G24490	23	18.8382	0.0710766	0.063	0.108	0.102	0.229885	0.270025	Custom script
AT1G27450	24	74.3362	0.254763	0.314	0.438	0.273	0.589015	0.0997429	Common
AT1G27580	25	32.0573	0.0600773	0.187	0.076	0.139	0.485275	0.41252	Custom script
AT1G30450	26	9.97208	0.0659304	0.251	0.08	0.172	0.402169	0.0368134	Custom script
AT1G32060	27	1155.31	0.0712325	0.027	0.094	0.077	0.171796	0.354972	Custom script
AT1G35470	28	8.55746	0.188872	0.338	0.129	0.222	-0.156692	0.66653	Zhuo et al. 2016
AT1G43190	29	35.3959	0.0738513	0.008	0.101	0.066	0.203903	0.227773	Zhuo et al. 2016
AT1G45233	30	7.24933	0.250015	0.284	0.288	0.247	-0.121385	0.795828	Zhuo et al. 2016
AT1G48450	31	106.65	0.0668334	0.128	0.107	0.13	0.28693	0.0396383	Custom script
AT1G49240	32	212.427	0.384416	0.34	0.541	0.335	-0.0352066	0.972926	Common
AT1G50500	33	11.0918	0.130572	0.013	0.18	0.122	0.221307	0.510326	Zhuo et al. 2016
AT1G51450	34	8.46512	0.17712	0.159	0.218	0.189	0.0763937	0.848328	Zhuo et al. 2016
AT1G51560	35	16.3545	0.0651668	0.103	0.091	0.108	0.296731	0.189037	Custom script
AT1G52630	36	8.04707	0.177183	0.079	0.283	0.186	0.157613	0.683248	Zhuo et al. 2016
AT1G54080	37	51.1238	0.0929009	0.214	0.153	0.185	0.370674	0.0676486	Zhuo et al. 2016
AT1G54610	38	30.3139	0.25793	0.252	0.259	0.219	-0.118929	0.796244	Zhuo et al. 2016
AT1G55170	39	11.0051	0.356395	0.688	0.205	0.361	-0.557085	0.0301727	Zhuo et al. 2016
AT1G56590	40	12.9469	0.125125	0.018	0.184	0.124	0.0930093	0.777951	Zhuo et al. 2016
AT1G59830	41	48.5617	0.159501	0.019	0.23	0.149	0.274576	0.479551	Czechowski et al. 2005
AT1G60670	42	6.60984	0.265643	0.504	0.17	0.299	-0.40003	0.114307	Zhuo et al. 2016
AT1G61150	43	23.4594	0.227082	0.355	0.191	0.242	-0.14281	0.675159	Zhuo et al. 2016
AT1G62930	44	7.66251	0.231258	0.365	0.22	0.257	-0.169916	0.678349	Czechowski et al. 2005
AT1G63430	45	12.5286	0.131399	0.035	0.181	0.131	0.14993	0.540632	Zhuo et al. 2016
AT1G65430	46	10.0197	0.240053	0.152	0.271	0.182	0.047729	0.913636	Zhuo et al. 2016
AT1G66750	47	6.18431	0.314305	0.564	0.249	0.322	-0.354519	0.35411	Zhuo et al. 2016
AT1G67190	48	11.8955	0.0398245	0.131	0.067	0.109	0.240971	0.379797	Custom script
AT1G69340	49	22.7901	0.139939	0.17	0.135	0.157	0.00868963	0.985513	Zhuo et al. 2016
AT1G71220	50	13.7334	0.0353797	0.072	0.031	0.057	0.274575	0.149316	Custom script
AT1G71350	51	12.7354	0.300963	0.486	0.219	0.287	-0.276711	0.245811	Zhuo et al. 2016
AT1G72340	52	27.3302	0.227195	0.518	0.269	0.309	0.784005	0.000209877	Zhuo et al. 2016
AT1G73680	53	15.168	0.0725537	0.138	0.119	0.138	0.330919	0.0809926	Custom script
AT1G73730	54	14.0819	0.299525	0.584	0.174	0.329	-0.424691	0.116889	Zhuo et al. 2016
AT1G74920	55	77.7719	0.0379255	0.152	0.056	0.111	0.355186	0.0907023	Custom script
AT1G75630	56	59.3225	0.0661149	0.198	0.104	0.159	0.370053	0.0656584	Custom script
AT1G75730	57	6.58862	0.044904	0.177	0.065	0.128	0.273125	0.220473	Custom script
AT1G77140	58	10.8004	0.283784	0.352	0.294	0.266	-0.138803	0.696213	Zhuo et al. 2016
AT1G78800	59	15.6468	0.186458	0.247	0.16	0.176	-0.0438186	0.903134	Zhuo et al. 2016
AT1G79810	60	8.41377	0.238899	0.355	0.214	0.252	-0.254046	0.438016	Zhuo et al. 2016
AT2G05755	61	4.40337	0.172306	0.077	0.303	0.201	0.127861	0.762485	Zhuo et al. 2016
AT2G14530	62	10.409	0.0679103	0.113	0.099	0.118	0.295274	0.238576	Custom script
AT2G19470	63	15.0264	0.0638498	0.086	0.09	0.102	0.289584	0.233673	Custom script
AT2G20725	64	31.8097	0.0673316	0.131	0.111	0.133	0.307745	0.122457	Custom script
AT2G20790	65	14.4146	0.107031	0.111	0.172	0.155	0.277608	0.315314	Zhuo et al. 2016
AT2G22370	66	8.58135	0.232587	0.101	0.426	0.245	0.311943	0.523602	Zhuo et al. 2016
AT2G23080	67	13.7956	0.166687	0.081	0.196	0.141	0.177104	0.476571	Zhuo et al. 2016
AT2G26590	68	12.374	0.149487	0.216	0.105	0.161	-0.000925575	0.998596	Zhuo et al. 2016
AT2G27190	69	18.7693	0.043996	0.145	0.056	0.109	0.331532	0.163	Custom script
AT2G27350	70	17.7352	0.271862	0.46	0.277	0.293	-0.190649	0.686863	Zhuo et al. 2016
AT2G28390	71	21.7179	0.232002	0.281	0.278	0.243	-0.0327089	0.957662	Czechowski et al. 2005
AT2G29700	72	61.0433	0.0725562	0.239	0.094	0.171	0.193805	0.64718	Custom script
AT2G30000	73	9.18004	0.0577155	0.125	0.098	0.123	0.244298	0.450618	Custom script
AT2G30880	74	14.9125	0.315631	0.252	0.325	0.235	-0.139594	0.762843	Zhuo et al. 2016
AT2G32170	75	10.6547	0.0874668	0.026	0.096	0.076	0.192007	0.499189	Czechowski et al. 2005; Zhuo et al. 2016
AT2G32730	76	43.3497	0.0708625	0.192	0.095	0.149	0.372406	0.102428	Custom script
AT2G35320	77	14.7226	0.0486111	0.134	0.083	0.118	0.336351	0.121996	Custom script
AT2G39760	78	19.6412	0.137375	0.111	0.161	0.138	0.0964516	0.818171	Zhuo et al. 2016
AT2G40090	79	9.81975	0.173831	0.266	0.132	0.198	-0.0583462	0.871824	Zhuo et al. 2016
AT2G41350	80	10.6484	0.240423	0.294	0.28	0.249	-0.0345748	0.940511	Zhuo et al. 2016
AT2G45690	81	6.2498	0.198913	0.038	0.297	0.19	0.178048	0.629817	Zhuo et al. 2016
AT2G46910	82	44.9245	0.0703794	0.236	0.1	0.165	0.402421	0.065648	Custom script
AT2G47410	83	10.493	0.0679157	0.076	0.091	0.088	0.268445	0.110143	Custom script
AT3G01150	84	15.352	0.184795	0.358	0.231	0.256	0.548312	0.109208	Czechowski et al. 2005
AT3G01920	85	20.759	0.0660333	0.167	0.107	0.146	0.337043	0.0890498	Custom script
AT3G03740	86	11.0734	0.296819	0.499	0.221	0.299	-0.25466	0.21624	Zhuo et al. 2016
AT3G03940	87	25.9707	0.156019	0.077	0.201	0.151	0.164318	0.700319	Zhuo et al. 2016
AT3G04090	88	54.4913	0.0678446	0.161	0.117	0.149	0.317621	0.13785	Custom script
AT3G05290	89	17.7923	0.0722118	0.258	0.091	0.18	0.405799	0.0544132	Custom script
AT3G06580	90	31.5915	0.0498638	0.07	0.067	0.073	0.26478	0.249762	Custom script
AT3G09630	91	280.242	0.0312502	0.14	0.049	0.101	0.347029	0.0553961	Custom script
AT3G10330	92	12.933	0.101925	0.136	0.172	0.163	0.324786	0.128592	Zhuo et al. 2016
AT3G10540	93	10.0068	0.179722	0.285	0.157	0.214	-0.105831	0.770908	Zhuo et al. 2016
AT3G10730	94	17.0601	0.299018	0.403	0.293	0.279	-0.212098	0.509145	Zhuo et al. 2016
AT3G11400	95	73.1195	0.0615909	0.015	0.065	0.052	0.221891	0.199498	Custom script
AT3G11830	96	53.2465	0.0704797	0.174	0.096	0.143	0.364927	0.173882	Custom script
AT3G12210	97	14.1125	0.0678953	0.143	0.118	0.139	0.329864	0.184361	Custom script
AT3G12590	98	10.4471	0.156341	0.055	0.22	0.156	0.252289	0.538237	Czechowski et al. 2005
AT3G13920	99	259.415	0.217394	0.129	0.362	0.233	0.280955	0.603784	Common
AT3G13990	100	17.1421	0.0652174	0.121	0.09	0.117	0.298667	0.200805	Custom script
AT3G15570	101	18.8031	0.0651478	0.112	0.096	0.115	0.318089	0.224426	Custom script
AT3G16060	102	21.7316	0.0494766	0.09	0.063	0.087	0.252557	0.139871	Custom script
AT3G17205	103	12.674	0.244086	0.409	0.243	0.272	-0.192382	0.677576	Zhuo et al. 2016
AT3G17880	104	19.0277	0.208631	0.243	0.252	0.226	-0.0047105	0.994654	Zhuo et al. 2016
AT3G18380	105	10.1594	0.129702	0.284	0.183	0.221	0.470749	0.0780347	Zhuo et al. 2016
AT3G18780	106	644.05	0.384145	0.32	0.524	0.318	0.0729397	0.939405	Common
AT3G18790	107	34.1946	0.490186	0.276	0.501	0.294	-0.179928	0.775482	Zhuo et al. 2016
AT3G19540	108	28.587	0.0700664	0.127	0.107	0.129	0.294918	0.0976596	Custom script
AT3G19930	109	104.889	0.0622169	0.126	0.101	0.119	0.27156	0.177683	Custom script
AT3G19980	110	12.5987	0.273446	0.242	0.338	0.233	-0.133066	0.773497	Zhuo et al. 2016
AT3G20650	111	8.78211	0.311472	0.234	0.321	0.219	-0.0811952	0.870146	Zhuo et al. 2016
AT3G23700	112	130.001	0.0581592	0.079	0.084	0.094	0.217373	0.187106	Custom script
AT3G25800	113	29.3501	0.121749	0.043	0.145	0.112	0.172733	0.669907	Czechowski et al. 2005
AT3G26520	114	2542.28	0.73646	1.33	0.969	0.558	1.40355	0.0529036	Czechowski et al. 2005
AT3G27320	115	15.1852	0.0935799	0.255	0.14	0.196	0.429877	0.0657271	Zhuo et al. 2016
AT3G28670	116	9.29931	0.0975467	0.003	0.138	0.094	0.166024	0.667983	Zhuo et al. 2016
AT3G33530	117	16.3726	0.222715	0.169	0.3	0.223	-0.00361309	0.996033	Zhuo et al. 2016
AT3G48590	118	47.0766	0.054762	0.172	0.079	0.135	0.282466	0.140363	Custom script
AT3G50860	119	6.38787	0.260891	0.318	0.28	0.254	-0.201061	0.616301	Zhuo et al. 2016
AT3G51790	120	16.3263	0.0717274	0.16	0.116	0.148	0.290432	0.214711	Custom script
AT3G53090	121	6.0361	0.313706	0.633	0.169	0.347	-0.389956	0.0908668	Czechowski et al. 2005
AT3G53390	122	9.83273	0.123716	0.058	0.158	0.109	0.0811864	0.838656	Zhuo et al. 2016
AT3G53520	123	32.2304	0.0721843	0.12	0.106	0.126	0.283818	0.25742	Custom script
AT3G56680	124	62.8731	0.0529893	0.165	0.079	0.13	0.329375	0.024091	Custom script
AT3G56750	125	21.9078	0.0636186	0.084	0.093	0.1	0.251908	0.269628	Custom script
AT3G57080	126	11.8017	0.0474883	0.231	0.061	0.153	0.418985	0.0314479	Custom script
AT3G57890	127	34.7455	0.0562487	0.225	0.068	0.151	0.395278	0.0358259	Custom script
AT3G58790	128	6.42426	0.071898	0.245	0.103	0.178	0.456706	0.0287806	Custom script
AT3G60410	129	25.6931	0.228135	0.372	0.2	0.256	-0.200943	0.395734	Zhuo et al. 2016
AT3G62250	130	447.716	0.285263	0.316	0.5	0.32	0.425739	0.429771	Common
AT3G63150	131	15.8816	0.110038	0.061	0.158	0.118	0.327426	0.288369	Zhuo et al. 2016
AT4G00180	132	30.1311	0.0693192	0.168	0.1	0.144	0.308172	0.191523	Custom script
AT4G00630	133	14.1917	0.0723201	0.135	0.109	0.134	0.303483	0.141602	Custom script
AT4G00650	134	4.8238	0.218409	0.374	0.207	0.245	-0.240843	0.582856	Zhuo et al. 2016
AT4G01370	135	25.174	0.184715	0.257	0.162	0.192	-0.144632	0.700952	Zhuo et al. 2016
AT4G01395	136	39.405	0.0430048	0.087	0.061	0.084	0.273849	0.15525	Custom script
AT4G01850	137	254.734	0.0494747	0.142	0.079	0.112	0.290149	0.150633	Custom script
AT4G05050	138	637.174	0.32692	0.174	0.52	0.289	-0.113199	0.887637	Common
AT4G05320	139	2107.87	0.207817	0.249	0.387	0.259	0.369743	0.476551	Common
AT4G13730	140	10.538	0.134918	0.08	0.188	0.147	0.190172	0.626679	Zhuo et al. 2016
AT4G14040	141	184.562	0.0623424	0.229	0.092	0.161	0.406686	0.202298	Custom script
AT4G14070	142	19.9218	0.0694838	0.139	0.117	0.133	0.299643	0.0405069	Custom script
AT4G15415	143	19.077	0.127449	0.108	0.128	0.127	0.0715598	0.822472	Zhuo et al. 2016
AT4G15880	144	12.122	0.199137	0.315	0.14	0.219	-0.114574	0.701238	Zhuo et al. 2016
AT4G17020	145	6.14476	0.197552	0.03	0.328	0.199	0.225529	0.59699	Zhuo et al. 2016
AT4G20890	146	42.5852	0.136492	0.29	0.198	0.226	0.453345	0.0387635	Common
AT4G23100	147	96.4772	0.0499185	0.113	0.081	0.107	0.313373	0.13141	Custom script
AT4G24470	148	17.315	0.175315	0.25	0.151	0.199	-0.0417659	0.926731	Zhuo et al. 2016
AT4G24530	149	7.52007	0.21382	0.486	0.387	0.32	0.503945	0.11602	Zhuo et al. 2016
AT4G24550	150	34.0963	0.263644	0.271	0.267	0.232	-0.0205112	0.967635	Czechowski et al. 2005; Zhuo et al. 2016
AT4G24840	151	13.4048	0.065061	0.249	0.077	0.166	0.434923	0.0148378	Custom script
AT4G26100	152	19.2208	0.0973779	0.037	0.143	0.099	0.176654	0.519299	Zhuo et al. 2016
AT4G26410	153	26.0673	0.132161	0.056	0.236	0.151	0.267323	0.338539	Czechowski et al. 2005
AT4G26650	154	27.5129	0.0513613	0.113	0.075	0.099	0.322957	0.193114	Custom script
AT4G27960	155	122.171	0.184594	0.039	0.254	0.147	0.0666619	0.884202	Czechowski et al. 2005
AT4G30510	156	8.82985	0.0648653	0	0.074	0.049	0.184437	0.459068	Custom script
AT4G30580	157	43.8324	0.0646009	0.194	0.096	0.151	0.35278	0.0461271	Custom script
AT4G31480	158	58.4948	0.0568054	0.057	0.066	0.071	0.206515	0.394161	Custom script
AT4G32010	159	10.6214	0.134832	0.17	0.111	0.146	0.0398342	0.907076	Zhuo et al. 2016
AT4G32120	160	7.64559	0.113631	0.088	0.18	0.146	0.244609	0.395565	Zhuo et al. 2016
AT4G32260	161	1714.93	0.0680883	0.112	0.115	0.126	0.211714	0.197019	Custom script
AT4G32650	162	6.22044	0.0720641	0.147	0.114	0.141	0.322173	0.15583	Custom script
AT4G37210	163	19.1117	0.07169	0.174	0.107	0.15	0.355279	0.117257	Custom script
AT4G38500	164	16.3745	0.0630257	0.068	0.094	0.096	0.254913	0.164623	Custom script
AT4G38630	165	62.4952	0.0607102	0.195	0.084	0.148	0.388279	0.10805	Custom script
AT4G39240	166	23.8175	0.145583	0.126	0.219	0.15	0.111636	0.759403	Zhuo et al. 2016
AT5G01230	167	3.11169	0.0608165	0.098	0.099	0.112	0.175897	0.603948	Custom script
AT5G02530	168	49.7898	0.0556805	0.187	0.078	0.138	0.387608	0.0104848	Custom script
AT5G03415	169	10.7345	0.0697496	0.042	0.092	0.07	0.210206	0.375283	Custom script
AT5G06130	170	53.424	0.0674527	0.08	0.109	0.109	0.208421	0.270014	Custom script
AT5G08290	171	141.334	0.17678	0.158	0.309	0.214	0.291551	0.545348	Czechowski et al. 2005
AT5G09810	172	195.722	0.360566	0.571	0.548	0.366	0.658649	0.222166	Common
AT5G09860	173	13.608	0.21354	0.085	0.255	0.167	0.122833	0.686029	Zhuo et al. 2016
AT5G12240	174	12.2431	0.163384	0.221	0.277	0.221	0.327949	0.199498	Czechowski et al. 2005
AT5G12250	175	159.789	0.177867	0.12	0.222	0.179	0.0810602	0.882237	Common
AT5G14430	176	54.9237	0.0629325	0.078	0.084	0.088	0.289492	0.282775	Custom script
AT5G15710	177	7.72283	0.11745	0.048	0.145	0.108	0.127611	0.75647	Czechowski et al. 2005
AT5G17980	178	3.01271	0.0719591	0.14	0.123	0.14	0.312707	0.287336	Custom script
AT5G18190	179	26.8902	0.239533	0.363	0.203	0.252	-0.135669	0.693132	Zhuo et al. 2016
AT5G18230	180	43.691	0.226712	0.196	0.268	0.219	0.0179606	0.976009	Zhuo et al. 2016
AT5G18410	181	11.7658	0.173759	0.004	0.248	0.148	0.149323	0.735621	Zhuo et al. 2016
AT5G18800	182	53.2567	0.0604368	0.099	0.099	0.11	0.255525	0.166051	Common; Custom script
AT5G19280	183	8.77918	0.205991	0.212	0.208	0.199	-0.0221726	0.962187	Zhuo et al. 2016
AT5G19350	184	29.2903	0.153855	0.234	0.097	0.168	-0.023565	0.944109	Zhuo et al. 2016
AT5G19485	185	11.6452	0.113508	0.053	0.121	0.105	0.0944368	0.788497	Zhuo et al. 2016
AT5G20620	186	66.3027	0.262627	0.199	0.414	0.271	0.377653	0.480566	Common
AT5G20890	187	64.7159	0.0355239	0.135	0.051	0.1	0.328105	0.0135672	Custom script
AT5G20930	188	4.58956	0.403225	0.65	0.314	0.351	-0.454494	0.181597	Zhuo et al. 2016
AT5G21010	189	10.2041	0.105706	0.025	0.138	0.099	0.171584	0.552375	Zhuo et al. 2016
AT5G23140	190	30.6701	0.055479	0.154	0.078	0.126	0.354899	0.181878	Custom script
AT5G26760	191	15.9059	0.175367	0.279	0.121	0.201	-0.0525239	0.899637	Zhuo et al. 2016
AT5G39500	192	13.9298	0.0615962	0.105	0.096	0.113	0.309281	0.130168	Custom script
AT5G41150	193	6.72056	0.279838	0.196	0.32	0.233	0.0605893	0.910276	Zhuo et al. 2016
AT5G42080	194	74.1047	0.0664467	0.147	0.101	0.134	0.325697	0.226856	Custom script
AT5G43320	195	53.6658	0.0950038	0.063	0.09	0.084	0.0809622	0.729308	Zhuo et al. 2016
AT5G44150	196	7.43743	0.0841085	0.018	0.126	0.087	0.160269	0.622578	Zhuo et al. 2016
AT5G46210	197	38.24	0.272103	0.188	0.339	0.242	-0.0634497	0.928305	Zhuo et al. 2016
AT5G46630	198	54.9503	0.0576663	0.038	0.064	0.062	0.249654	0.24338	Czechowski et al. 2005; Zhuo et al. 2016; Custom script
AT5G48520	199	6.19245	0.131791	0.134	0.215	0.157	0.2347	0.473124	Zhuo et al. 2016
AT5G49580	200	18.545	0.443795	0.55	0.414	0.341	-0.359666	0.416879	Zhuo et al. 2016
AT5G49720	201	389.511	0.192645	0.198	0.258	0.209	0.41943	0.275894	Czechowski et al. 2005
AT5G50850	202	56.484	0.0548522	0.177	0.079	0.126	0.373352	0.0668022	Custom script
AT5G51280	203	16.1719	0.114274	0.133	0.082	0.118	0.0602621	0.859469	Zhuo et al. 2016
AT5G51340	204	11.8099	0.164319	0.212	0.138	0.172	-0.0494782	0.911379	Zhuo et al. 2016
AT5G52120	205	2.8019	0.0708355	0.259	0.091	0.178	0.439135	0.114548	Custom script
AT5G53180	206	16.4185	0.0865706	0.002	0.099	0.065	0.180702	0.526574	Zhuo et al. 2016
AT5G53300	207	417.438	0.249953	0.187	0.335	0.239	-0.0230369	0.976168	Czechowski et al. 2005
AT5G53850	208	35.5462	0.0444203	0.098	0.067	0.09	0.316221	0.0363673	Custom script
AT5G55840	209	2.45012	0.345026	0.743	0.245	0.373	-0.568537	0.0812944	Czechowski et al. 2005
AT5G55910	210	65.2864	0.064713	0.165	0.104	0.142	0.334675	0.123526	Custom script
AT5G57350	211	96.1377	0.0449222	0.057	0.042	0.058	0.257857	0.113965	Custom script
AT5G57370	212	18.0986	0.0677026	0.221	0.087	0.159	0.410199	0.0778014	Custom script
AT5G57460	213	43.9078	0.0727715	0.18	0.114	0.156	0.350066	0.0101123	Custom script
AT5G57850	214	46.8822	0.0595873	0.214	0.084	0.157	0.370809	0.0294877	Custom script
AT5G57950	215	12.2459	0.0973232	0.084	0.139	0.117	0.281641	0.416178	Zhuo et al. 2016
AT5G58100	216	14.3349	0.198728	0.272	0.168	0.211	-0.0475463	0.902509	Zhuo et al. 2016
AT5G58270	217	17.2003	0.168625	0.106	0.213	0.171	0.09373	0.820579	Zhuo et al. 2016
AT5G59710	218	12.8206	0.174786	0.23	0.16	0.192	-0.0769839	0.838821	Zhuo et al. 2016
AT5G60390	219	1027.13	0.324589	0.654	0.453	0.354	0.815578	0.038098	Common; Czechowski et al. 2005
AT5G61840	220	18.9487	0.0414919	0.17	0.062	0.124	0.357344	0.110143	Custom script
AT5G62690	221	189.503	0.155164	0.4	0.204	0.255	0.513936	0.0200065	Common
AT5G63400	222	105.369	0.0549983	0.261	0.057	0.165	0.428628	0.00360569	Custom script
AT5G63840	223	41.4095	0.0704554	0.134	0.102	0.129	0.349289	0.0675194	Custom script
AT5G64470	224	9.14586	0.241056	0.447	0.143	0.273	-0.2914	0.298136	Zhuo et al. 2016
AT5G65050	225	14.512	0.159951	0.045	0.212	0.15	0.14157	0.709744	Czechowski et al. 2005
AT5G65260	226	27.385	0.282841	0.197	0.301	0.212	-0.0154758	0.973723	Zhuo et al. 2016
AT5G66500	227	1.60988	0.0667542	0.168	0.102	0.145	0.392405	0.478525	Custom script
AT5G66720	228	48.318	0.0284524	0.146	0.046	0.1	0.348999	0.102344	Custom script
AT5G67580	229	22.3161	0.306278	0.433	0.286	0.278	-0.285237	0.433319	Zhuo et al. 2016

## Sheet: Table 4 - Mlp124499 vs Control
Additional file 2 Table 4 - Mlp124499 vs Control
Genes	Ranking_geNorm	Mean	Covariance	GroupDif_NormFinder	GroupSD_NormFinder	Stability_NormFinder	log2 Fold change (DeSeq2)	padj (DeSeq2)	From
AT1G07210	1	29.9253	0.0596243	0.014	0.094	0.05	0.093185	0.861382	Custom script
AT1G05070	1	23.0412	0.0384502	0.117	0.054	0.057	0.200501	0.581615	Custom script
AT1G07920	3	562.935	0.248414	0.166	0.428	0.208	0.323171	0.486422	Czechowski et al. 2005
AT1G07930	4	343.257	0.298424	0.184	0.558	0.273	0.202223	0.834441	Czechowski et al. 2005
AT1G07940	5	494.947	0.307066	0.171	0.56	0.274	0.154148	0.907877	Czechowski et al. 2005
AT1G07980	6	15.9392	0.361453	0.014	0.531	0.258	0.0841648	0.949998	Zhuo et al. 2016
AT1G08750	7	7.02044	0.236158	0.002	0.379	0.188	0.0575548	0.957151	Zhuo et al. 2016
AT1G09020	8	17.707	0.111554	0.101	0.14	0.077	0.0186428	0.981287	Zhuo et al. 2016
AT1G10430	9	18.7803	0.0713524	0.107	0.112	0.068	0.233649	0.600521	Custom script
AT1G11630	10	10.2474	0.323282	0.022	0.478	0.24	0.196524	0.851815	Zhuo et al. 2016
AT1G12470	11	13.2914	0.248584	0.336	0.265	0.137	-0.238177	0.644528	Zhuo et al. 2016
AT1G12990	12	19.451	0.0718425	0.199	0.08	0.076	0.285112	0.263846	Custom script
AT1G13320	13	24.0442	0.110887	0.01	0.16	0.078	0.0824557	0.904774	Czechowski et al. 2005; Zhuo et al. 2016
AT1G15490	14	7.1209	0.156996	0.002	0.254	0.127	0.0330814	0.971429	Zhuo et al. 2016
AT1G16890	15	53.59	0.0499306	0.038	0.088	0.053	0.144939	0.680086	Custom script
AT1G17720	16	24.0142	0.136803	0.082	0.186	0.093	0.0518285	0.927987	Zhuo et al. 2016
AT1G17760	17	6.10363	0.140268	0.2	0.173	0.095	0.28784	0.478536	Zhuo et al. 2016
AT1G19170	18	11.9944	0.0738571	0.125	0.121	0.072	0.204374	0.651102	Custom script
AT1G19430	19	19.9269	0.383456	0.169	0.521	0.262	-0.0105705	0.99412	Zhuo et al. 2016
AT1G19480	20	7.10242	0.246518	0.374	0.27	0.166	0.515308	0.191827	Zhuo et al. 2016
AT1G19600	21	36.8631	0.0597901	0.053	0.09	0.055	0.149672	0.642947	Custom script
AT1G22200	22	18.5495	0.10542	0.191	0.101	0.079	-0.0811741	0.86321	Zhuo et al. 2016
AT1G23010	23	1.49891	0.0544482	0.059	0.078	0.052	0.249549	0.759253	Custom script
AT1G23780	24	37.5876	0.0518389	0.003	0.096	0.051	0.125013	0.751785	Custom script
AT1G27450	25	71.927	0.0892388	0.238	0.108	0.087	0.371367	0.134502	Common
AT1G27540	26	36.2724	0.0702065	0.056	0.088	0.055	0.145977	0.770143	Custom script
AT1G27580	27	31.3923	0.0724384	0.059	0.091	0.056	0.519835	0.453287	Custom script
AT1G34470	28	9.33074	0.0499901	0.012	0.075	0.043	0.175909	0.681199	Custom script
AT1G35470	29	9.90172	0.0453342	0.062	0.082	0.053	0.134694	0.779297	Zhuo et al. 2016; Custom script
AT1G43190	30	33.7772	0.147216	0.218	0.196	0.114	-0.0959243	0.86702	Zhuo et al. 2016
AT1G45233	31	8.11435	0.152288	0.021	0.248	0.113	0.129924	0.862412	Zhuo et al. 2016
AT1G48420	32	31.0598	0.0630646	0.02	0.107	0.058	0.103468	0.834358	Custom script
AT1G49240	33	259.081	0.196422	0.303	0.306	0.154	0.367154	0.426563	Common
AT1G50500	34	11.1948	0.156943	0.04	0.247	0.119	0.087703	0.910051	Zhuo et al. 2016
AT1G51450	35	8.68338	0.161613	0.143	0.241	0.122	0.0199349	0.984083	Zhuo et al. 2016
AT1G52630	36	8.61612	0.1304	0.075	0.211	0.108	0.187575	0.737343	Zhuo et al. 2016
AT1G52980	37	61.57	0.0742895	0.084	0.066	0.052	0.00882351	0.985892	Custom script
AT1G54080	38	53.3819	0.126714	0.264	0.147	0.09	0.29929	0.305465	Zhuo et al. 2016
AT1G54610	39	32.6478	0.205437	0.08	0.282	0.139	-0.0169166	0.986099	Zhuo et al. 2016
AT1G55170	40	12.5437	0.252606	0.308	0.335	0.17	-0.165436	0.857766	Zhuo et al. 2016
AT1G56590	41	14.7226	0.119586	0.289	0.137	0.087	0.307561	0.312968	Zhuo et al. 2016
AT1G59830	42	53.5703	0.176589	0.227	0.252	0.129	0.376005	0.329198	Czechowski et al. 2005
AT1G60670	43	7.31311	0.209744	0.257	0.319	0.158	-0.207857	0.699754	Zhuo et al. 2016
AT1G60780	44	47.8492	0.04393	0.033	0.05	0.038	0.0772625	0.848404	Custom script
AT1G61150	45	26.447	0.171877	0.049	0.267	0.136	0.0975193	0.91104	Zhuo et al. 2016
AT1G62930	46	8.20771	0.160586	0.197	0.224	0.119	-0.0420912	0.967645	Czechowski et al. 2005
AT1G63430	47	13.7805	0.10606	0.182	0.149	0.086	0.273563	0.368748	Zhuo et al. 2016
AT1G64440	48	11.711	0.062706	0.037	0.089	0.053	0.0924784	0.860241	Custom script
AT1G65260	49	68.4709	0.0720057	0.079	0.088	0.057	0.0239345	0.967645	Custom script
AT1G65430	50	10.6843	0.202093	0.019	0.287	0.137	0.102938	0.898726	Zhuo et al. 2016
AT1G66750	51	7.08309	0.181751	0.159	0.262	0.132	-0.05579	0.950091	Zhuo et al. 2016
AT1G67740	52	2765.54	0.0587104	0.011	0.078	0.045	0.0810008	0.875804	Custom script
AT1G69340	53	24.4309	0.0780775	0.017	0.1	0.056	0.0843659	0.871135	Zhuo et al. 2016
AT1G71350	54	13.9295	0.20467	0.239	0.23	0.118	-0.136323	0.805746	Zhuo et al. 2016
AT1G72340	55	24.8651	0.111027	0.228	0.146	0.087	0.418368	0.0777806	Zhuo et al. 2016
AT1G73730	56	15.0915	0.205541	0.39	0.176	0.104	-0.292366	0.385201	Zhuo et al. 2016
AT1G75450	57	19.04	0.0727663	0.056	0.118	0.063	0.212868	0.551529	Custom script
AT1G76030	58	91.1249	0.0579057	0.036	0.105	0.059	0.0978535	0.80675	Custom script
AT1G77140	59	11.4362	0.231675	0.225	0.294	0.151	-0.0590392	0.949434	Zhuo et al. 2016
AT1G78800	60	16.3796	0.134448	0.161	0.16	0.09	-0.01604	0.983233	Zhuo et al. 2016
AT1G79810	61	9.28402	0.16788	0.102	0.222	0.114	-0.133117	0.843219	Zhuo et al. 2016
AT1G80600	62	91.2473	0.0730084	0.055	0.118	0.065	0.0951071	0.852084	Custom script
AT2G01110	63	76.4888	0.0688469	0.033	0.095	0.055	0.0478586	0.931142	Custom script
AT2G01330	64	5.83211	0.0677182	0.029	0.105	0.055	0.152498	0.786577	Custom script
AT2G01470	65	33.9102	0.0716525	0.048	0.104	0.06	0.102743	0.862389	Custom script
AT2G05755	66	4.63105	0.163506	0.164	0.246	0.128	0.177471	0.778303	Zhuo et al. 2016
AT2G14835	67	15.1292	0.0619487	0.125	0.094	0.067	0.215354	0.453287	Custom script
AT2G19470	68	15.1861	0.0719756	0.05	0.109	0.062	0.188737	0.574753	Custom script
AT2G20790	69	12.9209	0.167101	0.29	0.156	0.094	-0.202809	0.654296	Zhuo et al. 2016
AT2G20890	70	406.203	0.0530589	0.079	0.078	0.054	0.151773	0.602841	Custom script
AT2G22370	71	8.33388	0.139302	0.008	0.226	0.115	0.0924906	0.927943	Zhuo et al. 2016
AT2G23080	72	13.9093	0.149292	0.117	0.193	0.098	0.0134522	0.985678	Zhuo et al. 2016
AT2G24590	73	44.9385	0.0634266	0.032	0.111	0.059	0.18087	0.65189	Custom script
AT2G25910	74	29.5284	0.0732361	0.136	0.101	0.073	0.208228	0.516419	Custom script
AT2G26590	75	12.49	0.131705	0.248	0.098	0.091	-0.0949152	0.862471	Zhuo et al. 2016
AT2G27350	76	19.734	0.118818	0.134	0.148	0.083	0.0130405	0.985528	Zhuo et al. 2016
AT2G28390	77	24.6306	0.127035	0.066	0.197	0.103	0.167378	0.743096	Czechowski et al. 2005
AT2G29560	78	12.1123	0.0636174	0.043	0.081	0.051	0.0867687	0.864082	Custom script
AT2G30000	79	9.31706	0.0652854	0.101	0.113	0.068	0.169862	0.802484	Custom script
AT2G30880	80	15.6654	0.28145	0.162	0.357	0.175	-0.0877896	0.935716	Zhuo et al. 2016
AT2G32170	81	10.7262	0.0847384	0.072	0.092	0.058	0.0544885	0.932652	Czechowski et al. 2005; Zhuo et al. 2016
AT2G39760	82	20.4	0.0715213	0.048	0.081	0.051	0.0565517	0.917421	Zhuo et al. 2016; Custom script
AT2G40090	83	9.46643	0.217182	0.462	0.166	0.103	-0.336016	0.324604	Zhuo et al. 2016
AT2G41350	84	11.3144	0.196124	0.16	0.284	0.146	-0.0311339	0.976554	Zhuo et al. 2016
AT2G45690	85	6.61266	0.167092	0.075	0.26	0.132	0.187982	0.783494	Zhuo et al. 2016
AT3G01150	86	14.6761	0.151448	0.173	0.207	0.11	0.274269	0.52581	Czechowski et al. 2005
AT3G03740	87	12.1258	0.204252	0.25	0.249	0.131	-0.111369	0.855906	Zhuo et al. 2016
AT3G03940	88	27.9987	0.132374	0.084	0.18	0.094	0.223696	0.588497	Zhuo et al. 2016
AT3G04080	89	12.9564	0.0725732	0.089	0.099	0.062	0.0369778	0.953091	Custom script
AT3G09300	90	43.698	0.0642502	0.007	0.097	0.046	0.0926104	0.821005	Custom script
AT3G09780	91	4.44228	0.0694493	0.077	0.105	0.063	0.0887926	0.908373	Custom script
AT3G10330	92	12.6987	0.0972812	0.019	0.158	0.082	0.194252	0.673316	Zhuo et al. 2016
AT3G10540	93	10.6453	0.138334	0.157	0.199	0.104	-0.0347036	0.964819	Zhuo et al. 2016
AT3G10730	94	18.6675	0.234977	0.171	0.321	0.164	-0.041728	0.967742	Zhuo et al. 2016
AT3G12200	95	18.5378	0.0737854	0.027	0.097	0.053	0.0886985	0.846687	Custom script
AT3G12590	96	10.2732	0.171896	0.068	0.244	0.123	0.0257943	0.978965	Czechowski et al. 2005
AT3G13920	97	265.035	0.260056	0.083	0.476	0.239	0.178259	0.864442	Common
AT3G16060	98	21.8041	0.0681053	0.031	0.08	0.048	0.121697	0.737611	Custom script
AT3G17205	99	13.3506	0.183244	0.29	0.212	0.114	-0.197814	0.715945	Zhuo et al. 2016
AT3G17880	100	20.5057	0.135732	0.058	0.206	0.107	0.0906203	0.905474	Zhuo et al. 2016
AT3G18270	101	16.2852	0.0328275	0.005	0.057	0.034	0.0587736	0.918976	Custom script
AT3G18380	102	9.55361	0.132413	0.041	0.18	0.094	0.160023	0.802612	Zhuo et al. 2016
AT3G18780	103	703.909	0.0879729	0.045	0.134	0.072	0.140731	0.778842	Common
AT3G18790	104	39.148	0.406069	0.083	0.539	0.255	0.157741	0.899265	Zhuo et al. 2016
AT3G19950	105	18.8436	0.0660369	0.063	0.099	0.059	0.0457299	0.942678	Custom script
AT3G19980	106	14.2281	0.223782	0.061	0.382	0.185	0.0962502	0.918976	Zhuo et al. 2016
AT3G20320	107	23.4203	0.0501093	0.012	0.064	0.039	0.0424592	0.940441	Custom script
AT3G20650	108	9.75953	0.248138	0.031	0.347	0.166	0.140668	0.86802	Zhuo et al. 2016
AT3G24315	109	12.7074	0.0709585	0.009	0.09	0.051	0.0836677	0.885299	Custom script
AT3G25530	110	78.5763	0.0600183	0.016	0.106	0.054	0.100787	0.821393	Custom script
AT3G25800	111	30.1548	0.0936753	0.022	0.135	0.066	0.116679	0.857766	Czechowski et al. 2005
AT3G26520	112	1782.05	0.435834	0.488	0.959	0.47	0.4049	0.75252	Czechowski et al. 2005
AT3G27320	113	15.1495	0.11321	0.177	0.162	0.091	0.275681	0.468006	Zhuo et al. 2016
AT3G28460	114	15.5434	0.0688708	0.024	0.102	0.057	0.0726191	0.89808	Custom script
AT3G28670	115	9.16502	0.101553	0.111	0.137	0.078	-0.00128345	0.999373	Zhuo et al. 2016
AT3G33530	116	17.2319	0.272149	0.133	0.443	0.218	-0.0132099	0.990811	Zhuo et al. 2016
AT3G47700	117	6.6211	0.0645167	0.005	0.098	0.053	0.112407	0.845914	Custom script
AT3G50860	118	7.43297	0.29855	0.031	0.446	0.218	0.152851	0.892093	Zhuo et al. 2016
AT3G51670	119	53.444	0.0660288	0.078	0.124	0.069	0.174228	0.651642	Custom script
AT3G53090	120	6.35107	0.2721	0.537	0.307	0.158	-0.353995	0.446874	Czechowski et al. 2005
AT3G53390	121	10.3019	0.0289458	0.031	0.044	0.035	0.045704	0.933988	Zhuo et al. 2016; Custom script
AT3G53500	122	60.4827	0.0696917	0.09	0.085	0.06	0.19866	0.499889	Custom script
AT3G53520	123	32.0534	0.0638873	0.04	0.09	0.053	0.141194	0.733282	Custom script
AT3G54360	124	56.6293	0.0557327	0.06	0.086	0.054	0.161167	0.68271	Custom script
AT3G57080	125	11.2588	0.0610065	0.028	0.097	0.053	0.125223	0.800937	Custom script
AT3G60410	126	28.9055	0.216932	0.091	0.351	0.166	0.0437555	0.967864	Zhuo et al. 2016
AT3G62250	127	439.905	0.312112	0.175	0.546	0.274	0.293766	0.772825	Common
AT3G63150	128	16.2803	0.124394	0.061	0.193	0.091	0.227079	0.630253	Zhuo et al. 2016
AT4G00650	129	5.44193	0.125433	0.047	0.21	0.096	-0.027884	0.976226	Zhuo et al. 2016
AT4G01100	130	73.5023	0.0568637	0.005	0.091	0.05	0.118002	0.724845	Custom script
AT4G01370	131	26.1273	0.211134	0.233	0.314	0.157	-0.130194	0.882397	Zhuo et al. 2016
AT4G01850	132	253.511	0.057011	0.062	0.082	0.052	0.134946	0.697205	Custom script
AT4G02740	133	10.4994	0.0639673	0.011	0.081	0.043	0.0466299	0.942728	Custom script
AT4G03010	134	4.838	0.0500003	0.029	0.064	0.042	0.0408521	0.966217	Custom script
AT4G05050	135	709.69	0.29454	0.077	0.569	0.271	0.101462	0.94436	Common
AT4G05320	136	2075.65	0.221809	0.13	0.407	0.19	0.132467	0.908564	Common
AT4G13150	137	16.3193	0.0718942	0.055	0.091	0.056	0.0457863	0.943589	Custom script
AT4G13730	138	10.4784	0.135776	0.004	0.186	0.093	0.00590053	0.993769	Zhuo et al. 2016
AT4G15010	139	13.4184	0.0696285	0.102	0.097	0.063	0.158182	0.721508	Custom script
AT4G15415	140	20.6989	0.137969	0.059	0.223	0.113	0.183878	0.733538	Zhuo et al. 2016
AT4G15880	141	13.9013	0.106961	0.049	0.177	0.093	0.188971	0.650715	Zhuo et al. 2016
AT4G17020	142	5.94503	0.173209	0.112	0.221	0.114	-0.0752923	0.93512	Zhuo et al. 2016
AT4G20890	143	49.7015	0.307538	0.584	0.317	0.16	0.715436	0.0505427	Common
AT4G22670	144	68.271	0.0632542	0.013	0.086	0.047	0.0471022	0.93001	Custom script
AT4G24470	145	19.1914	0.0926837	0.01	0.152	0.079	0.145864	0.768056	Zhuo et al. 2016
AT4G24530	146	8.03437	0.266995	0.575	0.409	0.196	0.504892	0.183285	Zhuo et al. 2016
AT4G24550	147	35.6328	0.223523	0.191	0.28	0.14	-0.052142	0.951035	Czechowski et al. 2005; Zhuo et al. 2016
AT4G25360	148	14.4138	0.0370288	0.021	0.045	0.029	0.099287	0.840251	Custom script
AT4G26100	149	19.0331	0.10462	0.058	0.146	0.074	-0.00449693	0.994655	Zhuo et al. 2016
AT4G26410	150	25.0756	0.170323	0.131	0.265	0.125	0.0614437	0.947805	Czechowski et al. 2005
AT4G27960	151	125.397	0.171658	0.025	0.26	0.12	0.0250027	0.979795	Czechowski et al. 2005
AT4G30580	152	41.1192	0.0744566	0.057	0.093	0.056	0.0474504	0.928999	Custom script
AT4G31180	153	46.5419	0.0724867	0.032	0.097	0.056	0.0829737	0.830429	Custom script
AT4G31580	154	37.0194	0.0647281	0.164	0.098	0.069	0.249295	0.298599	Custom script
AT4G32010	155	10.745	0.126231	0.199	0.123	0.078	-0.0852202	0.877613	Zhuo et al. 2016
AT4G32030	156	27.4679	0.0703639	0.047	0.124	0.067	0.132467	0.78015	Custom script
AT4G32120	157	7.91596	0.119745	0.122	0.16	0.087	0.223821	0.625263	Zhuo et al. 2016
AT4G32320	158	16.6966	0.0516568	0.007	0.096	0.047	0.157706	0.689864	Custom script
AT4G33500	159	22.4774	0.0736038	0.054	0.096	0.058	0.156658	0.710772	Custom script
AT4G34540	160	5.84282	0.0683208	0.027	0.101	0.057	0.135051	0.80223	Custom script
AT4G34640	161	40.2743	0.0672586	0.061	0.093	0.057	0.150545	0.688287	Custom script
AT4G36440	162	13.5488	0.0706534	0.001	0.117	0.062	0.0680662	0.920461	Custom script
AT4G37510	163	78.75	0.0651904	0.038	0.095	0.056	0.0877838	0.833442	Custom script
AT4G38460	164	77.8662	0.0684615	0.098	0.111	0.067	0.227545	0.550042	Custom script
AT4G38500	165	15.9083	0.0730117	0.082	0.086	0.057	0.0386539	0.95025	Custom script
AT4G39240	166	27.5863	0.216094	0.216	0.296	0.154	0.39322	0.400064	Zhuo et al. 2016
AT5G04900	167	17.764	0.0593107	0.074	0.065	0.051	0.215668	0.504817	Custom script
AT5G05000	168	20.6982	0.0710014	0.004	0.092	0.05	0.0991537	0.862032	Custom script
AT5G08290	169	143.657	0.183788	0.134	0.326	0.157	0.210281	0.782281	Czechowski et al. 2005
AT5G09810	170	182.707	0.318017	0.357	0.469	0.208	0.336176	0.699567	Common
AT5G09860	171	15.3513	0.206414	0.194	0.298	0.152	0.341034	0.440076	Zhuo et al. 2016
AT5G12240	172	12.3753	0.16908	0.19	0.25	0.125	0.222223	0.722876	Czechowski et al. 2005
AT5G12250	173	212.027	0.343715	0.518	0.45	0.212	0.699269	0.153121	Common
AT5G15710	174	8.35117	0.103347	0.118	0.151	0.082	0.220469	0.654296	Czechowski et al. 2005
AT5G18190	175	29.426	0.170763	0.137	0.238	0.124	0.0114085	0.988499	Zhuo et al. 2016
AT5G18230	176	45.8134	0.227552	0.142	0.376	0.185	-0.0119117	0.990626	Zhuo et al. 2016
AT5G18280	177	18.7682	0.0714084	0.081	0.111	0.065	0.178256	0.667092	Custom script
AT5G18390	178	9.00964	0.0541463	0.089	0.095	0.061	0.174854	0.741144	Custom script
AT5G18410	179	11.3833	0.24899	0.211	0.354	0.18	-0.0988783	0.927943	Zhuo et al. 2016
AT5G18800	180	54.3938	0.0603994	0.095	0.095	0.061	0.227988	0.37167	Common Custom script
AT5G19280	181	9.13842	0.207123	0.17	0.296	0.151	-0.0410614	0.969414	Zhuo et al. 2016
AT5G19350	182	30.983	0.0932716	0.118	0.125	0.074	-0.0130651	0.984218	Zhuo et al. 2016
AT5G19485	183	11.3886	0.141014	0.192	0.178	0.097	-0.107797	0.868902	Zhuo et al. 2016
AT5G20580	184	6.14649	0.042247	0.03	0.08	0.049	0.111836	0.842177	Custom script
AT5G20620	185	72.4387	0.236384	0.393	0.362	0.181	0.438778	0.379802	Common
AT5G20930	186	5.56254	0.251813	0.059	0.354	0.177	0.0306303	0.978965	Zhuo et al. 2016
AT5G21010	187	10.6658	0.0948664	0.09	0.14	0.077	0.156659	0.748185	Zhuo et al. 2016
AT5G26760	188	16.1774	0.151421	0.285	0.118	0.082	-0.146796	0.734127	Zhuo et al. 2016
AT5G35590	189	50.3234	0.0719663	0.141	0.117	0.076	0.267197	0.380345	Custom script
AT5G35730	190	15.0151	0.07175	0.002	0.108	0.056	0.0416015	0.943589	Custom script
AT5G41150	191	6.46317	0.321507	0.424	0.417	0.212	-0.235045	0.768906	Zhuo et al. 2016
AT5G43320	192	54.6667	0.0794612	0.072	0.091	0.058	0.00603053	0.990608	Zhuo et al. 2016
AT5G43920	193	11.3482	0.0505034	0.01	0.078	0.045	0.090997	0.857766	Custom script
AT5G44150	194	7.26207	0.0993717	0.12	0.116	0.071	-0.0319387	0.972148	Zhuo et al. 2016
AT5G46210	195	38.692	0.236859	0.202	0.318	0.163	-0.170706	0.852842	Zhuo et al. 2016
AT5G46420	196	56.682	0.0692732	0.097	0.055	0.055	-0.0145698	0.978053	Custom script
AT5G46630	197	55.5197	0.0327831	0.005	0.059	0.036	0.144217	0.670961	Czechowski et al. 2005; Zhuo et al. 2016; Custom script
AT5G48150	198	64.1279	0.0673641	0.046	0.083	0.052	0.153448	0.720613	Custom script
AT5G48520	199	6.41007	0.172055	0.151	0.261	0.133	0.205063	0.738645	Zhuo et al. 2016
AT5G48680	200	16.1777	0.0608573	0.035	0.102	0.058	0.164301	0.704273	Custom script
AT5G49580	201	20.0451	0.367037	0.338	0.458	0.227	-0.203868	0.820911	Zhuo et al. 2016
AT5G49720	202	360.165	0.100612	0.067	0.157	0.084	0.0329535	0.96255	Czechowski et al. 2005
AT5G50000	203	53.8901	0.0585094	0.011	0.071	0.04	0.0951573	0.812477	Custom script
AT5G50170	204	3.5558	0.0692306	0.013	0.118	0.063	0.0980115	0.885299	Custom script
AT5G51280	205	17.2766	0.0537569	0.006	0.102	0.053	0.121891	0.781988	Zhuo et al. 2016; Custom script
AT5G51340	206	12.2838	0.193804	0.183	0.269	0.136	-0.0827555	0.931142	Zhuo et al. 2016
AT5G53180	207	16.2333	0.084133	0.095	0.08	0.057	-0.000404942	0.999628	Zhuo et al. 2016
AT5G53300	208	519.937	0.255114	0.371	0.383	0.195	0.449749	0.406012	Czechowski et al. 2005
AT5G55840	209	2.61534	0.254933	0.543	0.232	0.129	-0.420444	0.337738	Czechowski et al. 2005
AT5G56780	210	8.17808	0.0737212	0.17	0.109	0.073	0.295727	0.431579	Custom script
AT5G57460	211	43.7696	0.072002	0.106	0.129	0.074	0.191156	0.558725	Custom script
AT5G57850	212	45.6224	0.0499204	0.072	0.084	0.055	0.203572	0.502534	Custom script
AT5G57950	213	12.9867	0.110489	0.185	0.165	0.095	0.316532	0.440076	Zhuo et al. 2016
AT5G58100	214	15.3715	0.167134	0.128	0.244	0.125	-0.00112353	0.999471	Zhuo et al. 2016
AT5G58270	215	16.7614	0.204887	0.271	0.285	0.145	-0.124294	0.876935	Zhuo et al. 2016
AT5G58490	216	38.6857	0.0713941	0.115	0.103	0.072	0.22208	0.448936	Custom script
AT5G59710	217	13.4603	0.142728	0.143	0.182	0.098	-0.0993952	0.862032	Zhuo et al. 2016
AT5G60390	218	873.696	0.207538	0.206	0.328	0.162	0.261437	0.695149	Common; Czechowski et al. 2005
AT5G61640	219	14.8368	0.0717413	0.054	0.131	0.072	0.139549	0.807718	Custom script
AT5G61840	220	18.719	0.0689244	0.066	0.11	0.064	0.162217	0.715669	Custom script
AT5G62690	221	188.649	0.200112	0.303	0.264	0.138	0.454	0.161908	Common
AT5G63840	222	40.5894	0.0565963	0.013	0.081	0.042	0.142428	0.666553	Custom script
AT5G64470	223	10.0764	0.146141	0.188	0.186	0.101	-0.0646054	0.933788	Zhuo et al. 2016
AT5G65050	224	15.4414	0.170905	0.058	0.271	0.136	0.171007	0.793113	Czechowski et al. 2005
AT5G65260	225	27.0632	0.286287	0.302	0.33	0.164	-0.168275	0.794425	Zhuo et al. 2016
AT5G67580	226	24.6597	0.219194	0.163	0.321	0.159	-0.0706238	0.942728	Zhuo et al. 2016

## Sheet: Table 5 - Mlp124499 vs Mlp37347
Additional file 2 Table 5 - Mlp124499 vs Mlp37347
Genes	Ranking_geNorm	Mean	Covariance	GroupDif_NormFinder	GroupSD_NormFinder	Stability_NormFinder	log2 Fold change (DeSeq2)	padj (DeSeq2)	From
AT1G05230	1	4.40226	0.0636656	0.016	0.071	0.055	0.116987	0.840046	Custom script
AT1G01910	1	27.3584	0.046525	0.082	0.061	0.078	0.138919	0.676183	Custom script
AT1G05500	3	18.0321	0.0513194	0.134	0.087	0.11	0.174842	0.478478	Custom script
AT1G07920	4	567.824	0.133871	0.071	0.212	0.127	-0.0227794	0.961508	Czechowski et al. 2005
AT1G07930	5	354.781	0.176533	0.154	0.313	0.185	0.156505	0.797833	Czechowski et al. 2005
AT1G07940	6	516.435	0.174633	0.199	0.302	0.187	0.206592	0.689728	Czechowski et al. 2005
AT1G07980	7	13.0212	0.270425	0.391	0.292	0.219	-0.333999	0.524056	Zhuo et al. 2016
AT1G08750	8	6.60209	0.178828	0.007	0.241	0.135	0.0302479	0.973691	Zhuo et al. 2016
AT1G09020	9	17.0006	0.105359	0.13	0.147	0.126	0.172464	0.709282	Zhuo et al. 2016
AT1G10430	10	19.1718	0.0589481	0.098	0.098	0.098	0.17118	0.625023	Custom script
AT1G11630	11	9.77291	0.24414	0.025	0.408	0.22	0.0356359	0.974021	Zhuo et al. 2016
AT1G12470	12	11.5064	0.0954844	0.12	0.141	0.114	0.178707	0.690629	Zhuo et al. 2016
AT1G13060	13	65.6824	0.0402529	0.101	0.048	0.077	0.145661	0.637513	Custom script
AT1G13320	14	24.779	0.128933	0.238	0.15	0.16	0.306175	0.479591	Czechowski et al. 2005; Zhuo et al. 2016
AT1G15490	15	6.69479	0.180669	0.043	0.294	0.17	0.0149889	0.985939	Zhuo et al. 2016
AT1G17720	16	20.8497	0.112393	0.176	0.074	0.123	-0.112129	0.750758	Zhuo et al. 2016
AT1G17760	17	5.72058	0.199588	0.267	0.194	0.174	-0.22021	0.690864	Zhuo et al. 2016
AT1G19430	18	15.9702	0.343844	0.278	0.372	0.225	-0.282685	0.716645	Zhuo et al. 2016
AT1G19480	19	7.70874	0.198033	0.026	0.276	0.138	0.0708277	0.934724	Zhuo et al. 2016
AT1G20770	20	20.2437	0.0624392	0.095	0.121	0.107	0.1264	0.797833	Custom script
AT1G22200	21	16.2753	0.0818248	0.036	0.1	0.074	0.0226444	0.965967	Zhuo et al. 2016
AT1G24040	22	8.95843	0.0647165	0.03	0.112	0.08	0.113884	0.81493	Custom script
AT1G24267	23	15.9294	0.0311827	0.104	0.07	0.084	0.16686	0.60178	Custom script
AT1G26160	24	17.7235	0.0664308	0.117	0.129	0.116	0.16131	0.675294	Custom script
AT1G27180	25	3.60543	0.0625352	0.128	0.079	0.094	0.215202	0.642894	Custom script
AT1G27450	26	78.8619	0.228686	0.096	0.449	0.22	0.219341	0.761616	Common
AT1G30460	27	6.72813	0.0529148	0.169	0.06	0.112	0.198704	0.542107	Custom script
AT1G30470	28	13.6748	0.0615293	0.016	0.04	0.032	0.058351	0.885471	Custom script
AT1G35470	29	8.56973	0.189967	0.381	0.137	0.203	-0.289683	0.524056	Zhuo et al. 2016
AT1G43190	30	32.3843	0.138317	0.246	0.215	0.174	0.299889	0.369113	Zhuo et al. 2016
AT1G45233	31	7.06017	0.163403	0.285	0.172	0.177	-0.250165	0.607987	Zhuo et al. 2016
AT1G48380	32	6.82324	0.0604277	0.009	0.097	0.066	0.0308399	0.964779	Custom script
AT1G49240	33	232.761	0.384926	0.623	0.496	0.305	-0.403268	0.67203	Common
AT1G50500	34	10.7975	0.176167	0.073	0.27	0.161	0.134324	0.860099	Zhuo et al. 2016
AT1G51450	35	7.8837	0.175285	0.004	0.271	0.154	0.0583746	0.945881	Zhuo et al. 2016
AT1G52630	36	8.11557	0.197306	0.135	0.307	0.185	-0.0299149	0.972837	Zhuo et al. 2016
AT1G54080	37	54.897	0.0959361	0.03	0.118	0.086	0.072076	0.857759	Zhuo et al. 2016
AT1G54150	38	13.0323	0.0450462	0.133	0.088	0.111	0.229336	0.485678	Custom script
AT1G54610	39	28.4382	0.142777	0.152	0.153	0.134	-0.101247	0.867533	Zhuo et al. 2016
AT1G55170	40	9.47793	0.28081	0.36	0.276	0.219	-0.393978	0.496311	Zhuo et al. 2016
AT1G56590	41	14.1111	0.169063	0.288	0.177	0.177	-0.212195	0.570527	Zhuo et al. 2016
AT1G59830	42	52.0703	0.223772	0.188	0.291	0.187	-0.100272	0.909849	Czechowski et al. 2005
AT1G60670	43	5.88621	0.234938	0.228	0.294	0.192	-0.191664	0.759438	Zhuo et al. 2016
AT1G61150	44	22.5186	0.217896	0.286	0.212	0.184	-0.23838	0.677412	Zhuo et al. 2016
AT1G61770	45	25.9776	0.0611254	0.059	0.095	0.085	0.116584	0.762969	Custom script
AT1G62930	46	6.92439	0.154868	0.148	0.223	0.157	-0.127996	0.845244	Czechowski et al. 2005
AT1G63430	47	13.0939	0.141484	0.197	0.156	0.15	-0.121937	0.764404	Zhuo et al. 2016
AT1G64280	48	28.3565	0.0662633	0.151	0.082	0.116	0.199942	0.564224	Custom script
AT1G65260	49	65.5541	0.0359901	0.102	0.08	0.095	0.129302	0.643517	Custom script
AT1G65430	50	9.61344	0.120895	0.114	0.127	0.112	-0.0552518	0.930871	Zhuo et al. 2016
AT1G66750	51	5.60507	0.211203	0.385	0.165	0.201	-0.300726	0.538935	Zhuo et al. 2016
AT1G69340	52	22.1757	0.133391	0.133	0.145	0.128	-0.0746081	0.912471	Zhuo et al. 2016
AT1G70770	53	37.9154	0.0627109	0.132	0.1	0.115	0.259327	0.33236	Custom script
AT1G71350	54	11.194	0.1429	0.227	0.104	0.148	-0.13947	0.758154	Zhuo et al. 2016
AT1G71900	55	11.9579	0.0611774	0.033	0.106	0.081	0.095296	0.82192	Custom script
AT1G72340	56	28.796	0.186968	0.31	0.277	0.202	0.366046	0.332474	Zhuo et al. 2016
AT1G73730	57	11.6866	0.125437	0.174	0.125	0.136	-0.130934	0.808791	Zhuo et al. 2016
AT1G77140	58	9.62006	0.173761	0.107	0.246	0.158	-0.0800047	0.908182	Zhuo et al. 2016
AT1G78800	59	14.327	0.0667333	0.066	0.042	0.053	-0.0270174	0.962988	Zhuo et al. 2016
AT1G79810	60	7.87256	0.173149	0.233	0.178	0.163	-0.117976	0.822143	Zhuo et al. 2016
AT1G80000	61	15.8036	0.0418519	0.151	0.046	0.096	0.234753	0.385399	Custom script
AT2G05755	62	4.57301	0.181249	0.067	0.291	0.169	-0.0498998	0.951087	Zhuo et al. 2016
AT2G17640	63	8.4326	0.0587108	0.043	0.087	0.074	0.036251	0.953679	Custom script
AT2G18770	64	14.1753	0.0498783	0.097	0.075	0.09	0.154458	0.73561	Custom script
AT2G19430	65	8.77492	0.0411846	0.086	0.075	0.087	0.0999176	0.830703	Custom script
AT2G20010	66	9.96428	0.0620658	0.033	0.112	0.084	0.0828	0.851883	Custom script
AT2G20790	67	12.8408	0.155952	0.421	0.146	0.213	0.482963	0.0292813	Zhuo et al. 2016
AT2G22370	68	8.43118	0.234076	0.112	0.43	0.225	0.218249	0.782305	Zhuo et al. 2016
AT2G23080	69	12.8567	0.0467733	0.056	0.089	0.081	0.16411	0.665233	Zhuo et al. 2016; Custom script
AT2G26140	70	45.7051	0.0539865	0.005	0.079	0.056	0.0559356	0.880797	Custom script
AT2G26190	71	36.483	0.0600223	0.088	0.114	0.102	0.128123	0.735848	Custom script
AT2G26590	72	11.0252	0.0346971	0.052	0.045	0.055	0.0948444	0.804526	Zhuo et al. 2016; Custom script
AT2G27350	73	16.383	0.219743	0.306	0.265	0.199	-0.201334	0.78753	Zhuo et al. 2016
AT2G28390	74	21.827	0.243536	0.327	0.287	0.204	-0.198393	0.801576	Czechowski et al. 2005
AT2G30880	75	13.4823	0.146377	0.07	0.186	0.12	-0.0513666	0.945781	Zhuo et al. 2016
AT2G32170	76	10.1799	0.0838495	0.065	0.111	0.095	0.138437	0.769497	Czechowski et al. 2005; Zhuo et al. 2016
AT2G33740	77	15.8857	0.0467167	0.101	0.084	0.093	0.207446	0.607987	Custom script
AT2G34520	78	50.1095	0.0594829	0.098	0.086	0.087	0.115056	0.805857	Custom script
AT2G35610	79	12.2923	0.0497841	0.188	0.058	0.123	0.218243	0.441987	Custom script
AT2G35720	80	7.10335	0.0539602	0.139	0.081	0.107	0.191025	0.637513	Custom script
AT2G39760	81	18.8995	0.129909	0.042	0.167	0.107	0.0393131	0.960004	Zhuo et al. 2016
AT2G39780	82	28.1908	0.0578386	0.015	0.097	0.069	0.0845408	0.813843	Custom script
AT2G40090	83	8.13982	0.113182	0.215	0.149	0.153	0.27812	0.503098	Zhuo et al. 2016
AT2G41350	84	9.77334	0.191774	0.114	0.266	0.167	-0.00358869	0.997006	Zhuo et al. 2016
AT2G42700	85	8.50815	0.0618421	0.003	0.056	0.04	0.0612182	0.915509	Custom script
AT2G45690	86	6.25927	0.166479	0.093	0.266	0.164	-0.00920309	0.992178	Zhuo et al. 2016
AT2G46910	87	44.7259	0.0653631	0.209	0.055	0.13	0.250804	0.370829	Custom script
AT2G47330	88	20.142	0.0618765	0.077	0.092	0.09	0.14905	0.72242	Custom script
AT3G01150	89	15.9722	0.182277	0.205	0.241	0.173	0.272708	0.666002	Czechowski et al. 2005
AT3G02600	90	21.3568	0.0608484	0.09	0.116	0.106	0.117788	0.73061	Custom script
AT3G03305	91	7.66504	0.0645508	0.031	0.078	0.065	0.00830224	0.989767	Custom script
AT3G03740	92	9.72526	0.16991	0.23	0.183	0.164	-0.142299	0.764468	Zhuo et al. 2016
AT3G03940	93	26.3134	0.187829	0.141	0.232	0.159	-0.05968	0.947922	Zhuo et al. 2016
AT3G04080	94	12.4907	0.0574544	0.129	0.107	0.116	0.18679	0.562187	Custom script
AT3G04090	95	56.9517	0.0606703	0.006	0.098	0.066	0.0189002	0.966058	Custom script
AT3G07565	96	13.142	0.0457045	0.163	0.064	0.113	0.218768	0.553583	Custom script
AT3G10330	97	12.7325	0.0798261	0.136	0.136	0.128	0.131023	0.78309	Zhuo et al. 2016
AT3G10540	98	9.25179	0.157159	0.108	0.217	0.147	-0.0707608	0.914338	Zhuo et al. 2016
AT3G10730	99	15.5082	0.218216	0.212	0.272	0.183	-0.171633	0.795386	Zhuo et al. 2016
AT3G11330	100	15.8324	0.0611286	0.24	0.074	0.149	0.275981	0.280531	Custom script
AT3G12590	101	10.0628	0.19853	0.143	0.276	0.175	0.225796	0.743947	Czechowski et al. 2005
AT3G13920	102	262.546	0.228573	0.065	0.388	0.206	0.102247	0.918257	Common
AT3G16270	103	22.5903	0.063078	0.072	0.094	0.09	0.146186	0.741396	Custom script
AT3G17205	104	11.1424	0.218752	0.099	0.289	0.174	0.0049746	0.996834	Zhuo et al. 2016
AT3G17880	105	18.2188	0.198157	0.165	0.259	0.172	-0.0923865	0.91845	Zhuo et al. 2016
AT3G18380	106	10.0987	0.129225	0.262	0.17	0.169	0.315338	0.339144	Zhuo et al. 2016
AT3G18780	107	639.465	0.378735	0.345	0.517	0.287	-0.0678659	0.964155	Common
AT3G18790	108	32.9395	0.251016	0.338	0.24	0.203	-0.337656	0.505107	Zhuo et al. 2016
AT3G19260	109	8.50499	0.0654884	0.21	0.08	0.139	0.264953	0.467895	Custom script
AT3G19870	110	14.1687	0.0630305	0.079	0.112	0.096	0.143259	0.770055	Custom script
AT3G19980	111	12.4156	0.18965	0.283	0.182	0.178	-0.229021	0.606441	Zhuo et al. 2016
AT3G20650	112	8.52169	0.166076	0.245	0.154	0.16	-0.222944	0.58678	Zhuo et al. 2016
AT3G25800	113	28.4149	0.0681453	0	0.085	0.054	0.0562334	0.925438	Czechowski et al. 2005
AT3G26370	114	16.5355	0.0534045	0.093	0.091	0.089	0.13047	0.688995	Custom script
AT3G26520	115	2731.13	0.65021	0.862	0.748	0.404	0.996625	0.25422	Czechowski et al. 2005
AT3G27320	116	15.8066	0.081322	0.097	0.13	0.113	0.156448	0.648602	Zhuo et al. 2016
AT3G28670	117	8.74887	0.0684406	0.128	0.124	0.121	0.166598	0.668161	Zhuo et al. 2016
AT3G33530	118	15.5509	0.291624	0.017	0.423	0.217	0.00965545	0.994003	Zhuo et al. 2016
AT3G50860	119	6.43526	0.361234	0.33	0.413	0.244	-0.355874	0.619217	Zhuo et al. 2016
AT3G53090	120	4.79277	0.200026	0.075	0.281	0.153	-0.0321	0.972633	Czechowski et al. 2005
AT3G53390	121	9.73229	0.117429	0.069	0.156	0.097	0.0377214	0.958844	Zhuo et al. 2016
AT3G53520	122	32.0043	0.0605181	0.099	0.089	0.096	0.143312	0.722565	Custom script
AT3G55260	123	17.1595	0.0467053	0.137	0.059	0.102	0.194382	0.551699	Custom script
AT3G60410	124	24.5449	0.278319	0.261	0.349	0.214	-0.24646	0.700851	Zhuo et al. 2016
AT3G61470	125	4494.75	0.0544996	0.118	0.086	0.103	0.164762	0.518789	Custom script
AT3G62120	126	71.3253	0.0645108	0.124	0.113	0.107	0.168533	0.647648	Custom script
AT3G62250	127	467.858	0.2855	0.16	0.54	0.289	0.132812	0.895918	Common
AT3G63150	128	16.0046	0.162642	0.02	0.242	0.142	0.102038	0.894641	Zhuo et al. 2016
AT4G00650	129	4.65759	0.236254	0.307	0.288	0.201	-0.208355	0.787248	Zhuo et al. 2016
AT4G01050	130	428.814	0.029074	0.121	0.063	0.094	0.171876	0.45557	Custom script
AT4G01370	131	22.7241	0.183954	0.004	0.268	0.12	-0.0128929	0.988541	Zhuo et al. 2016
AT4G01850	132	254.816	0.0323048	0.1	0.02	0.063	0.156347	0.595466	Custom script
AT4G03415	133	31.4239	0.0606494	0.096	0.073	0.089	0.176264	0.564224	Custom script
AT4G05050	134	622.489	0.232142	0.231	0.287	0.19	-0.213916	0.74514	Common
AT4G05320	135	2123.2	0.122862	0.138	0.18	0.141	0.239529	0.610185	Common
AT4G12010	136	5.38678	0.0652022	0.082	0.117	0.093	0.156266	0.697799	Custom script
AT4G13730	137	10.3551	0.165601	0.104	0.226	0.15	0.183788	0.782275	Zhuo et al. 2016
AT4G14600	138	8.39479	0.0495284	0.032	0.081	0.067	0.102198	0.854069	Custom script
AT4G15415	139	19.1366	0.160668	0.147	0.195	0.143	-0.109972	0.844206	Zhuo et al. 2016
AT4G15880	140	12.0617	0.187965	0.344	0.148	0.192	-0.301615	0.417301	Zhuo et al. 2016
AT4G17020	141	5.77562	0.180402	0.162	0.302	0.184	0.302089	0.509299	Zhuo et al. 2016
AT4G17510	142	24.381	0.0551196	0.179	0.075	0.124	0.265846	0.314898	Custom script
AT4G20890	143	52.2735	0.269974	0.274	0.346	0.215	-0.257809	0.690428	Common
AT4G24470	144	16.9848	0.160115	0.24	0.16	0.162	-0.187303	0.718706	Zhuo et al. 2016
AT4G24530	145	8.8106	0.133185	0.069	0.164	0.116	0.000509266	0.999135	Zhuo et al. 2016
AT4G24550	146	30.7095	0.13053	0.06	0.164	0.115	0.0324298	0.965749	Czechowski et al. 2005; Zhuo et al. 2016
AT4G26100	147	18.394	0.0440463	0.115	0.051	0.088	0.181693	0.573261	Zhuo et al. 2016; Custom script
AT4G26410	148	24.6337	0.203438	0.207	0.337	0.205	0.208094	0.764468	Czechowski et al. 2005
AT4G27960	149	117.283	0.0609121	0.006	0.101	0.068	0.0426362	0.929624	Czechowski et al. 2005; Custom script
AT4G28060	150	32.7397	0.0657243	0.067	0.077	0.065	0.0904076	0.845709	Custom script
AT4G31180	151	45.2451	0.06308	0.096	0.09	0.097	0.160664	0.5969	Custom script
AT4G32010	152	9.66236	0.0791543	0.049	0.094	0.08	0.125859	0.779365	Zhuo et al. 2016
AT4G32120	153	7.84051	0.14256	0.014	0.207	0.125	0.0223374	0.974983	Zhuo et al. 2016
AT4G33945	154	13.8509	0.0651347	0.171	0.084	0.12	0.227346	0.498445	Custom script
AT4G34215	155	36.2003	0.0608911	0.035	0.107	0.076	0.0694276	0.887106	Custom script
AT4G34270	156	18.9324	0.0576712	0.091	0.109	0.103	0.124104	0.754833	Custom script
AT4G36440	157	12.9776	0.0635841	0.02	0.102	0.071	0.0734925	0.876341	Custom script
AT4G38500	158	15.5919	0.0618059	0.17	0.092	0.127	0.218177	0.50998	Custom script
AT4G39240	159	25.7165	0.29022	0.322	0.365	0.226	-0.278772	0.657674	Zhuo et al. 2016
AT4G39690	160	14.5672	0.0639348	0.237	0.041	0.14	0.318084	0.193352	Custom script
AT5G04430	161	73.4039	0.0354094	0.061	0.075	0.077	0.110785	0.735896	Custom script
AT5G05520	162	16.4584	0.0582727	0.019	0.083	0.058	0.0819032	0.858079	Custom script
AT5G08290	163	143.591	0.109846	0.043	0.175	0.116	0.0815359	0.897068	Czechowski et al. 2005
AT5G09680	164	26.1708	0.0648197	0.123	0.113	0.116	0.160055	0.730953	Custom script
AT5G09810	165	207.742	0.19658	0.234	0.323	0.202	0.325023	0.452462	Common
AT5G09860	166	14.2492	0.199235	0.259	0.198	0.174	-0.217429	0.666002	Zhuo et al. 2016
AT5G10480	167	48.1678	0.0578993	0.036	0.1	0.078	0.0909187	0.791417	Custom script
AT5G11760	168	39.8924	0.0442607	0.062	0.076	0.077	0.0894371	0.856337	Custom script
AT5G12240	169	12.8868	0.198411	0.051	0.344	0.193	0.108314	0.889095	Czechowski et al. 2005
AT5G12250	170	199.003	0.414954	0.618	0.458	0.288	-0.617071	0.323331	Common
AT5G13260	171	21.2855	0.0472202	0.087	0.049	0.074	0.158518	0.658705	Custom script
AT5G15710	172	7.92032	0.160225	0.146	0.192	0.147	-0.0903322	0.906987	Czechowski et al. 2005
AT5G17890	173	13.4133	0.0623598	0.052	0.049	0.058	0.00817481	0.988398	Custom script
AT5G18190	174	24.8989	0.185606	0.206	0.206	0.163	-0.145634	0.819207	Zhuo et al. 2016
AT5G18230	175	41.0258	0.239603	0.034	0.374	0.199	0.0304739	0.977844	Zhuo et al. 2016
AT5G18410	176	10.7706	0.196196	0.227	0.291	0.191	0.2496	0.663985	Zhuo et al. 2016
AT5G18420	177	8.7325	0.0480027	0.108	0.071	0.093	0.142329	0.714922	Custom script
AT5G18800	178	53.896	0.0494139	0.024	0.07	0.058	0.0289122	0.950675	Common; Custom script
AT5G19280	179	8.08788	0.179394	0.023	0.252	0.136	0.0197782	0.982879	Zhuo et al. 2016
AT5G19350	180	27.3664	0.0922921	0.096	0.102	0.099	-0.00827473	0.99004	Zhuo et al. 2016
AT5G19485	181	10.6685	0.105114	0.159	0.167	0.141	0.204674	0.656628	Zhuo et al. 2016
AT5G20620	182	74.1092	0.244798	0.174	0.33	0.198	-0.0614424	0.951206	Common
AT5G20930	183	4.3137	0.308657	0.571	0.239	0.242	-0.484852	0.25182	Zhuo et al. 2016
AT5G20950	184	50.1286	0.0645579	0.085	0.078	0.088	0.142309	0.661926	Custom script
AT5G21010	185	10.2989	0.0883784	0.045	0.097	0.081	0.0171643	0.976857	Zhuo et al. 2016
AT5G22120	186	13.865	0.0636405	0.12	0.077	0.101	0.15638	0.703427	Custom script
AT5G26760	187	13.986	0.0997121	0.027	0.126	0.089	0.0939601	0.87511	Zhuo et al. 2016
AT5G32470	188	13.6159	0.0506346	0.117	0.053	0.088	0.1991	0.515929	Custom script
AT5G35730	189	14.7428	0.0603708	0.092	0.094	0.096	0.140517	0.695519	Custom script
AT5G37850	190	17.9692	0.0642466	0.143	0.116	0.124	0.198207	0.564499	Custom script
AT5G39040	191	11.79	0.0399388	0.109	0.065	0.092	0.152551	0.637191	Custom script
AT5G41150	192	5.66109	0.211998	0.248	0.351	0.213	0.295833	0.696858	Zhuo et al. 2016
AT5G42810	193	10.3548	0.0640856	0	0.091	0.061	0.0854353	0.867811	Custom script
AT5G43320	194	51.1311	0.043237	0.028	0.033	0.036	0.0764122	0.832525	Zhuo et al. 2016; Custom script
AT5G43920	195	10.6977	0.060056	0.018	0.078	0.06	-0.0152153	0.979603	Custom script
AT5G44150	196	7.00049	0.103755	0.158	0.156	0.139	0.194343	0.72985	Zhuo et al. 2016
AT5G46210	197	34.6335	0.21961	0.034	0.322	0.181	0.107875	0.91523	Zhuo et al. 2016
AT5G46630	198	53.9043	0.0439003	0.052	0.065	0.067	0.107098	0.807539	Czechowski et al. 2005; Zhuo et al. 2016; Custom script
AT5G48520	199	6.38101	0.119562	0.002	0.148	0.077	0.0330286	0.961931	Zhuo et al. 2016
AT5G49580	200	15.3946	0.214811	0.192	0.273	0.18	-0.154693	0.844058	Zhuo et al. 2016
AT5G49720	201	373.843	0.212194	0.284	0.265	0.193	0.387681	0.486825	Czechowski et al. 2005
AT5G51280	202	15.8565	0.101745	0.119	0.113	0.114	-0.0592744	0.923119	Zhuo et al. 2016
AT5G51340	203	10.8845	0.181936	0.009	0.238	0.116	0.0350242	0.968516	Zhuo et al. 2016
AT5G53060	204	4.46937	0.0637611	0.109	0.099	0.106	0.194322	0.624378	Custom script
AT5G53180	205	15.5641	0.0878074	0.117	0.112	0.113	0.181258	0.668595	Zhuo et al. 2016
AT5G53300	206	473.038	0.322335	0.538	0.322	0.237	-0.472864	0.385086	Czechowski et al. 2005
AT5G55040	207	20.1308	0.0345036	0.127	0.042	0.087	0.195036	0.446888	Custom script
AT5G55840	208	1.91199	0.194705	0.18	0.272	0.179	-0.146834	0.851803	Czechowski et al. 2005
AT5G57850	209	47.0574	0.0448892	0.162	0.078	0.119	0.16953	0.60421	Custom script
AT5G57950	210	12.8608	0.145133	0.081	0.206	0.138	-0.0312142	0.973795	Zhuo et al. 2016
AT5G58100	211	13.4016	0.174561	0.124	0.221	0.148	-0.0455606	0.953492	Zhuo et al. 2016
AT5G58270	212	15.4031	0.184886	0.185	0.286	0.183	0.21904	0.755243	Zhuo et al. 2016
AT5G59710	213	11.8676	0.117249	0.067	0.133	0.104	0.0224741	0.974021	Zhuo et al. 2016
AT5G60390	214	1064.02	0.273519	0.468	0.389	0.252	0.555644	0.188735	Common; Czechowski et al. 2005
AT5G61840	215	19.0089	0.0593746	0.124	0.099	0.106	0.19641	0.568733	Custom script
AT5G62690	216	205.307	0.12354	0.116	0.179	0.126	0.0610676	0.922004	Common
AT5G63520	217	6.40341	0.0617203	0.108	0.106	0.108	0.172662	0.66065	Custom script
AT5G63840	218	40.7153	0.050677	0.14	0.068	0.102	0.207975	0.438902	Custom script
AT5G64470	219	8.27243	0.153222	0.239	0.143	0.159	-0.223553	0.595305	Zhuo et al. 2016
AT5G65050	220	14.5934	0.191095	0.084	0.265	0.16	-0.0285949	0.97583	Czechowski et al. 2005
AT5G65260	221	23.631	0.098033	0.125	0.171	0.131	0.152844	0.740913	Zhuo et al. 2016
AT5G67580	222	20.1592	0.167251	0.25	0.167	0.164	-0.215366	0.655392	Zhuo et al. 2016

## Sheet: Table 6 - Sequencing_mapping
Additional file 2 Table 6 - Metadata of samples used in the article
Sample name	# Reads	Mate inner distance	# Surviving Reads	# Aligned Reads
Control_1	12 959 539	50	11 420 407	6 578 769
Control _2	17 628 091	60	16 441 057	15 326 908
Control _3	17 505 072	55	15 952 366	14 251 736
Control _4	44 449 775	84	40 740 349	38 447 039
Mlp37347_1	27 784 075	115	26 345 883	25 136 138
Mlp37347_2	23 439 580	110	21 914 868	20 722 973
Mlp37347_3	14 033 172	110	13 268 922	12 674 770
Mlp37347_4	16 264 602	70	14 934 782	13 919 261
Mlp124499_1	12 422 097	65	11 615 353	10 818 003
Mlp124499_2	14 079 283	65	13 059 459	11 939 187
Mlp124499_3	16 445 351	60	14 910 023	13 122 045
Mlp124499_4	16 980 712	65	15 844 378	14 703 575
#Reads = sequenced reads.
#Surviving Reads = number of reads left after trimming.
# Aligned Reads = number of reads mapped against TAIR10 assembly of Arabidopsis.
